# Supplementary material for: Distribution and efficacy of ingested dsRNA targeting tissue-specific genes in the Argentine ant, Linepithema humile
Source: PLoS One. 2026 Jul 28;21(7):e0323988. doi: 10.1371/journal.pone.0323988 (PMC13411904; doi:10.1371/journal.pone.0323988)
Supplement: S1 Table — (XLSX) [file pone.0323988.s001.xlsx]

## Sheet: Orco Aggression Trial
Treatment	Aggression
Orco	1
Orco	1
Orco	0.9
Orco	0.8
Orco	0.4
Orco	0.9
Orco	0.8
Orco	0.9
Orco	1
Orco	0.9
Orco	1
Orco	1
Orco	0
Orco	0.9
Orco	0.8
Orco	1
Orco	0
Orco	1
Orco	0.8
Orco	0.4
Orco	0.8
Orco	0.8
Orco	0.8
Orco	0.9
Orco	0.6
Orco	0.4
Orco	0.9
Orco	0.7
Orco	0.4
Orco	0.5
Orco	0.7
Orco	0.9
Orco	0.7
Orco	0.9
Orco	0.7
Orco	0.9
Orco	0.7
Orco	0.7
Orco	0.8
Orco	0
Orco	0.9
Orco	0.7
Orco	0.6
Orco	0.1
NCR	0.9
NCR	0.8
NCR	0.4
NCR	1
NCR	1
NCR	1
NCR	0.9
NCR	0.8
NCR	0.9
NCR	0.7
NCR	1
NCR	1
NCR	1
NCR	1
NCR	0.8
NCR	1
NCR	1
NCR	1
NCR	0.6
NCR	0.8
NCR	0.9
NCR	0.8
NCR	1
NCR	1
NCR	1
NCR	1
NCR	0.9
NCR	0.3
NCR	0.9
NCR	0.9
NCR	0.4
NCR	1
NCR	0.8
NCR	0.8
NCR	0.6
NCR	1
NCR	0.8
NCR	0.7
NCR	0.8
NCR	1
NCR	0.5
NCR	1
NCR	0.7
NCR	0.9
NCR	0.7

## Sheet: OR268 Aggression Trial
Treatment	Aggression
NCR	0.9
NCR	1
NCR	0.8
NCR	1
NCR	1
NCR	1
NCR	1
NCR	0.9
NCR	0.9
NCR	0.8
NCR	1
NCR	0.9
NCR	0.9
NCR	0.9
NCR	0.8
NCR	0.9
NCR	1
NCR	0.8
NCR	0.9
NCR	1
NCR	1
NCR	0.9
NCR	1
NCR	0.9
NCR	1
NCR	1
NCR	0.3
NCR	0.9
NCR	0.9
NCR	1
NCR	1
NCR	1
NCR	0.9
NCR	1
NCR	1
NCR	1
NCR	0.9
NCR	1
NCR	1
NCR	1
NCR	1
NCR	0.5
NCR	0.7
NCR	1
NCR	1
NCR	1
NCR	1
NCR	0.8
NCR	1
NCR	1
NCR	1
NCR	1
NCR	0.9
NCR	1
NCR	0.9
NCR	1
NCR	0.9
NCR	1
NCR	0.7
NCR	1
NCR	1
NCR	0.2
NCR	1
NCR	0.9
NCR	0.8
OR268	0.9
OR268	0.8
OR268	1
OR268	1
OR268	0.6
OR268	1
OR268	0.9
OR268	1
OR268	0.8
OR268	0.8
OR268	1
OR268	0.8
OR268	0.8
OR268	1
OR268	1
OR268	1
OR268	0.9
OR268	1
OR268	1
OR268	0.8
OR268	1
OR268	0
OR268	1
OR268	1
OR268	0.4
OR268	0.9
OR268	0.9
OR268	0.8
OR268	0.9
OR268	0.9
OR268	1
OR268	0.8
OR268	0
OR268	0.9
OR268	0.9
OR268	1
OR268	1
OR268	1
OR268	1
OR268	0.8
OR268	1
OR268	1
OR268	0.6
OR268	1
OR268	1
OR268	0.9
OR268	0.7
OR268	1
OR268	0.9
OR268	1
OR268	1
OR268	1
OR268	0.8
OR268	0.8
OR268	0.5
OR268	1
OR268	1
OR268	0.9
OR268	0.8
OR268	0
OR268	0.8
OR268	0.7
OR268	1
OR268	0.6
OR268	0.8

## Sheet: OR338 Aggression Trial
Treatment	Aggression
OR338	1
OR338	1
OR338	0.9
OR338	0.2
OR338	0.9
OR338	0.4
OR338	0.9
OR338	0.8
OR338	0.9
OR338	0.8
OR338	1
OR338	0.9
OR338	0.9
OR338	0.8
OR338	0.4
OR338	0.7
OR338	1
OR338	1
OR338	1
OR338	0.6
OR338	0.7
OR338	1
OR338	0.6
OR338	1
OR338	1
OR338	0.9
OR338	0.9
OR338	0
OR338	0.9
OR338	0.7
OR338	0.7
OR338	1
OR338	0.7
OR338	0.8
OR338	0.9
OR338	1
OR338	0.9
OR338	0.5
OR338	0.6
OR338	1
OR338	1
OR338	0.6
OR338	1
OR338	0.8
OR338	0.8
OR338	0.7
OR338	0.9
OR338	0.7
OR338	1
OR338	0.8
OR338	0
OR338	1
OR338	1
OR338	0.8
OR338	0.9
OR338	0.9
OR338	0.9
OR338	0.8
OR338	1
OR338	0.5
OR338	1
OR338	0.5
OR338	0.7
OR338	0
OR338	0.9
OR338	0.9
OR338	0.9
OR338	0.9
OR338	0.1
OR338	1
OR338	0.9
OR338	0.9
OR338	0.8
OR338	0.5
OR338	0.9
OR338	1
OR338	0.4
OR338	0.3
NCR	1
NCR	1
NCR	0.7
NCR	1
NCR	1
NCR	1
NCR	0.9
NCR	0.8
NCR	1
NCR	0.9
NCR	1
NCR	1
NCR	1
NCR	0.4
NCR	1
NCR	1
NCR	1
NCR	1
NCR	0.9
NCR	0.4
NCR	1
NCR	0.2
NCR	1
NCR	0.8
NCR	0.9
NCR	1
NCR	0.4
NCR	0.9
NCR	0.9
NCR	1
NCR	0.9
NCR	1
NCR	1
NCR	0.8
NCR	1
NCR	0.6
NCR	1
NCR	0.8
NCR	1
NCR	0.4
NCR	1
NCR	0.8
NCR	0.9
NCR	0.6
NCR	0.5
NCR	1
NCR	0.7
NCR	0.8
NCR	1
NCR	0.9
NCR	0.4
NCR	1
NCR	0.5
NCR	0.6
NCR	0.8
NCR	0.9
NCR	1
NCR	0.7
NCR	1
NCR	0.9
NCR	1
NCR	0.2
NCR	0.8
NCR	1
NCR	0.7
NCR	0.8
NCR	0.9
NCR	1
NCR	1
NCR	0.7
NCR	1
NCR	0.8
NCR	1
NCR	1
NCR	0.9
NCR	0.7
NCR	0.4
NCR	0.5

## Sheet: OR361 Aggression Trial
Treatment	Proportion of Aggression
OR361	0.8
OR361	1
OR361	1
OR361	1
OR361	1
OR361	1
OR361	0.9
OR361	0.8
OR361	1
OR361	1
OR361	1
OR361	0.9
OR361	0.9
OR361	1
OR361	0.6
OR361	1
OR361	1
OR361	1
OR361	0.9
OR361	0.9
OR361	0.8
OR361	1
OR361	1
OR361	0.9
OR361	0.9
OR361	1
OR361	0.9
OR361	0.1
OR361	0.9
OR361	0.9
OR361	0.9
OR361	1
OR361	1
OR361	1
OR361	1
OR361	1
OR361	0.6
OR361	0.9
OR361	1
OR361	0.7
OR361	1
OR361	0.9
OR361	1
OR361	0.9
OR361	1
OR361	0.7
OR361	1
OR361	1
OR361	0.6
OR361	0.8
OR361	1
OR361	0.6
OR361	0.9
OR361	1
OR361	0.7
OR361	1
OR361	0.9
OR361	1
OR361	1
OR361	0.8
OR361	1
OR361	0.9
OR361	1
OR361	1
OR361	0.5
OR361	0.8
OR361	1
OR361	0.8
OR361	1
OR361	0.7
OR361	0.4
OR361	0.8
OR361	0.7
OR361	1
OR361	1
OR361	0.8
OR361	1
OR361	1
OR361	1
OR361	0.9
NCR	1
NCR	0.5
NCR	0.9
NCR	0.9
NCR	1
NCR	1
NCR	0.9
NCR	0.9
NCR	0.9
NCR	1
NCR	1
NCR	0
NCR	1
NCR	0.9
NCR	0.9
NCR	0.9
NCR	0.9
NCR	0.9
NCR	1
NCR	0.9
NCR	0.9
NCR	1
NCR	0.9
NCR	1
NCR	1
NCR	0.9
NCR	1
NCR	1
NCR	1
NCR	0.7
NCR	0.7
NCR	1
NCR	1
NCR	1
NCR	0.9
NCR	0.9
NCR	0.2
NCR	0.7
NCR	1
NCR	1
NCR	0.5
NCR	0.6
NCR	0.6
NCR	1
NCR	1
NCR	1
NCR	1
NCR	1
NCR	0.9
NCR	0.2
NCR	1
NCR	1
NCR	1
NCR	0.1
NCR	0.9
NCR	0.9
NCR	1
NCR	0.7
NCR	0
NCR	0.8
NCR	1
NCR	1
NCR	0.9
NCR	0.7
NCR	1
NCR	1
NCR	0.2
NCR	0.9
NCR	1
NCR	0.8
NCR	0.9
NCR	0.9
NCR	0.9
NCR	1
NCR	1
NCR	1
NCR	1
NCR	0.9
NCR	1
NCR	1
