# Supplementary material for: Distribution and efficacy of ingested dsRNA targeting tissue-specific genes in the Argentine ant, Linepithema humile
Source: PLoS One. 2026 Jul 28;21(7):e0323988. doi: 10.1371/journal.pone.0323988 (PMC13411904; doi:10.1371/journal.pone.0323988)
Supplement: S2 Table — (XLSX) [file pone.0323988.s002.xlsx]

## Sheet: Sheet1
Target	Forward	Reverse	Product
orco	ATTCGGTCTGTGCGCGGTGA	ACCTTGACGATGCTGTGCGTGA	ATTCGGTCTGTGCGCGGTGAATCTGATAATCGAGAGCGCCGACGTCGACGATCTCACGGCCAATACGATCACCCTCCTCTTCTTCACGCACAGCATCGTCAAGGT
orco-T7	TAATACGACTCACTATAGGGTACCCACCCACTTTTCGCCGAG	TAATACGACTCACTATAGGGGATCCGCGCTACCAGCCTTGA	TACCCACCCACTTTTCGCCGAGAGCAATGCCAGATATCATGCAATCGCTCTGAAGAAAATGAGATTGCTGCTCTTCTTGGTTGGCGGTACCACCGTACTAACTGTGGTGGCATGGACCACTCTTACTTTCTTCGAGCACCCGGTGAGGAAGCTTGTCGATCCGGTTACGAATGAGACGACGATTATCGAGTTGCCGCAACTCTTGGTTCGTTCGTTCTATCCATGGGACGCTAGCAAAGGTGTAATGCATATAGTGATGATCATATACCAGATGTACTGGGTGCTTTTCATGCTTATCAACGCCAATTCGTTGGACGTTCTCTTCTGTTCGTGGCTGTTGTTCGCCTGTGAACAGTTGCAGCACCTCAAACAAATCATGAAGCCTCTTATGGAGCTGAG…
NCR-T7	TAATACGACTCACTATAGGGCGGCAACGACCCATTGATCTGC	TAATACGACTCACTATAGGGACGCGACCATAACGCAACCTGAA	CGGCAACGACCCATTGATCTGCGATCAATCGAATTCATTGACGCGACGCGAAACGCGACGAAAACGAAGATTTCGAAGACACTCTCTTTAAACCACTTGTCGGAATAATATTTAATCTCCAGAATGGAGTCTCCGATGTGTAATTCCTTAGACTAATATAACTAATTAAGATGCTACTTTCGCGATATATAGTAGAGAATATTATTCAAGTTTTAATAATTTACTGTTATTCCCGTCAAACAACAGTATAATTTGCGTAATATATAACACAATAATCTTCTTGTCACAATTAAAATTGTGTACAAAATTTTCTTGAATATAATACAATTTATGTCGTTTTGTAGCGGCTGAAAATAAGAATCTGCAACGTTCCTTAAATCAGAAAGCCAAAACCGAGAA…
LhOR268	ACAATAATGGTCGGCATCGGACTGT	GACGTGGTCGAGACTGGTTTACCG	ACAATAATGGTCGGCATCGGACTGTCTACTATGATAATCGTTCATTTATGGCCGGCTTTCTTTCATTTTATTTTATCGGTAAACCAGTCTCGACCACGTC
LhOR268-T7	TAATACGACTCACTATAGGGCGGTAAACCAGTCTCGACCA	TAATACGACTCACTATAGGGTAAGCATTGTCCCTGTGGCT	CGGTAAACCAGTCTCGACCACGTCACTTACAGGTTATGGCTGAATATTTTGTTGACCAGGAAAAATATTTCTATTTACTTTTATTCCACACAATCGCAGCTATCTCTATAGGAATATTTGCAGTGGTAGCCACAGGGACAACGCTTA
LhOR338	GCATCGCTCACTGGTATGTGGC	ACGCTATCTGCGGGACGAGAAC	GCATCGCTCACTGGTATGTGGCCATTTTTAAAATCGAGAATAAAAATATTTCGCGTTACTCTGCTGACTTTAATTACATTAACTGTTCTCGTCCCGCAGATAGCGT
LhOR338-T7	TAATACGACTCACTATAGGGCGTCCCACATTGCCACCATA	TAATACGACTCACTATAGGGAAACCCGACCACAGCAAACT	CGTCCCACATTGCCACCATATCCGGGATATTACTTTGTGAACATTCGAGAATATTTTTTTCAAATTCTCTGGCACGCCATCATCGCCTGGGAAATCCTCATAGCTGGAATAGTTGCCCATGATTGCATGTTCGTAATGTATGTTGAGCACATTTGCAGCAAGTTTGCTGTGGTCGGATTC
LhOR361	TGGAATCGCGACAAGTTCCGAG	GCGCGACTCGTTAAGAGGCAA	TGGAATCGCGACAAGTTCCGAGTTTTGTACGAAGCTATAAACGATCATTGGAATATATTCACAAACAAATTAGAAGTTCAAACTCTGAAGGATTATTCCGCCATATCGCGGAACTTTACGATATTTTACTCGACCATGATGTACCTTTTCGGTGGAATGTTTATCATTTCGCCGTTAACACCGATATTCTTAGATGTCGTTTTGCCTCTTAACGAGTCGCGC
LhOR361-T7	TAATACGACTCACTATAGGTGCAGGATACCATGCTGGTGC	TAATACGACTCACTATAGGACTCGGAACTTGTCGCGATTCCA	TGCAGGATACCATGCTGGTGCATGTCACGCGAGAATATAATATTAATAAGATATTTTTGACATACTTGGGCATTTGGCCGTCCCAAAATAGACTTGTGAGAAATTTCTTACCTATCTTGTATATCGCGCTCGAAATAAGCTACGCTCCGTTCGAGATGTTAATGTTGTACGATTATCGGCACGACGCGCAAATGGTTTTTGAAAGTTGCTATCAATTCGTCATAACAGTCGCCTTTATCGTAAGACTGTGGAATGCGTTTTGGAATCGCGACAAGTTCCGAGT
Actin	GGATCGGTGGTTCCATCCTGGC	CGAAGCGATGCGGCAGTGAAC	GGATCGGTGGTTCCATCCTGGCTTCCCTGTCCACCTTCCAGCAGATGTGGATCTCCAAGCAGGAATACGACGAGTCTGGCCCTGGCATCGTTCACCGCAAGTGCTTCTAAGCAATTACGCTCGATGCTATTCACTATTATTACTGTTATTATTGCTACACCTTTCCCTAAGATGTACCGTTCACTGCCGCATCGCTTCG
