# Supplementary material for: Distribution and efficacy of ingested dsRNA targeting tissue-specific genes in the Argentine ant, Linepithema humile
Source: PLoS One. 2026 Jul 28;21(7):e0323988. doi: 10.1371/journal.pone.0323988 (PMC13411904; doi:10.1371/journal.pone.0323988)
Supplement: S3 Table — (XLSX) [file pone.0323988.s003.xlsx]

## Sheet: S4 - Ct Data
Test	Target Gene	Treatment	Ct	ΔCt	Average ΔCt	ΔΔCt	Fold Change
orco-T1	OR	OR	26.69	-1.32	-2.672	2.212	0.215835
orco-T2	OR	OR	23.12	-4.03
orco-T3	OR	OR	24.08	-1.01
orco-T4	OR	OR	23.34	-3.85
orco-T5	OR	OR	22.31	-3.15
orco-T1	Δ-actin	OR	28.01									Δ
orco-T2	Δ-actin	OR	27.15
orco-T3	Δ-actin	OR	25.09
orco-T4	Δ-actin	OR	27.19
orco-T5	Δ-actin	OR	25.46
orco-C1	OR	NCR	22.16	-4.64	-4.884
orco-C2	OR	NCR	21.93	-5.13
orco-C3	OR	NCR	21.92	-4.89
orco-C4	OR	NCR	21.45	-5.1
orco-C5	OR	NCR	21.36	-4.66
orco-C1	Δ-actin	NCR	26.8
orco-C2	Δ-actin	NCR	27.06
orco-C3	Δ-actin	NCR	26.81
orco-C4	Δ-actin	NCR	26.55
orco-C5	Δ-actin	NCR	26.02															Δ
OR268-T1	OR	OR	29.52	1.47	1.46333	-0.168333	1.12376
OR268-T2	OR	OR	28.43	0.42
OR268-T3	OR	OR	29.12	1.33
OR268-T4	OR	OR	29.8	1.78
OR268-T5	OR	OR	28.98	1.09
OR268-T6	OR	OR	30.28	2.69
OR268-T1	Δ-actin	OR	28.05
OR268-T2	Δ-actin	OR	28.01
OR268-T3	Δ-actin	OR	27.79
OR268-T4	Δ-actin	OR	28.02
OR268-T5	Δ-actin	OR	27.89
OR268-T6	Δ-actin	OR	27.59
OR268-C1	OR	NCR	31.02	3.34	1.63167
OR268-C2	OR	NCR	29.74	1.88
OR268-C3	OR	NCR	29.11	1.14
OR268-C4	OR	NCR	28.98	0.93
OR268-C5	OR	NCR	29.2	1.52
OR268-C6	OR	NCR	28.62	0.98
OR268-C1	Δ-actin	NCR	27.68
OR268-C2	Δ-actin	NCR	27.86
OR268-C3	Δ-actin	NCR	27.97
OR268-C4	Δ-actin	NCR	28.05
OR268-C5	Δ-actin	NCR	27.68
OR268-C6	Δ-actin	NCR	27.64
OR338-T1	OR	OR	31.17	3.09	2.56667	-0.169333	1.12454
OR338-T2	OR	OR	30.19	2.19
OR338-T3	OR	OR	30.5	2.49
OR338-T4	OR	OR	30.39	2.71
OR338-T5	OR	OR	30.13	2.63
OR338-T6	OR	OR	29.91	2.29
OR338-T1	Δ-actin	OR	28.08
OR338-T2	Δ-actin	OR	28
OR338-T3	Δ-actin	OR	28.01
OR338-T4	Δ-actin	OR	27.68
OR338-T5	Δ-actin	OR	27.5
OR338-T6	Δ-actin	OR	27.62
OR338-C1	OR	NCR	30.74	2.93	2.736
OR338-C2	OR	NCR	30.3	2.44
OR338-C3	OR	NCR	30.75	2.99
OR338-C4	OR	NCR	30.04	2.26
OR338-C5	OR	NCR	30.77	3.06
OR338-C1	Δ-actin	NCR	27.81
OR338-C2	Δ-actin	NCR	27.86
OR338-C3	Δ-actin	NCR	27.76
OR338-C4	Δ-actin	NCR	27.78
OR338-C5	Δ-actin	NCR	27.71
OR361-T1	OR	OR	31.12	0.105	0.988125	0.486875	0.713569
OR361-T2	OR	OR	30.695	0.37
OR361-T3	OR	OR	28.705	0.325
OR361-T4	OR	OR	27.465	0.335
OR361-T5	OR	OR	28.44	1.345
OR361-T6	OR	OR	28.89	2.075
OR361-T7	OR	OR	28.77	1.06
OR361-T8	OR	OR	28.645	2.29
OR361-T1	Δ-actin	OR	31.015
OR361-T2	Δ-actin	OR	30.325
OR361-T3	Δ-actin	OR	28.38
OR361-T4	Δ-actin	OR	27.13
OR361-T5	Δ-actin	OR	27.095
OR361-T6	Δ-actin	OR	26.815
OR361-T7	Δ-actin	OR	27.71
OR361-T8	Δ-actin	OR	26.355
OR361-C1	OR	NCR	31.89	0.765	0.50125
OR361-C2	OR	NCR	30.84	0.645
OR361-C3	OR	NCR	30.31	0.37
OR361-C4	OR	NCR	31.975	0.505
OR361-C5	OR	NCR	31.13	0.595
OR361-C6	OR	NCR	30.305	0.655
OR361-C7	OR	NCR	30.385	0.22
OR361-C8	OR	NCR	29.57	0.255
OR361-C1	Δ-actin	NCR	31.125
OR361-C2	Δ-actin	NCR	30.195
OR361-C3	Δ-actin	NCR	29.94
OR361-C4	Δ-actin	NCR	31.47
OR361-C5	Δ-actin	NCR	30.535
OR361-C6	Δ-actin	NCR	29.65
OR361-C7	Δ-actin	NCR	30.165
OR361-C8	Δ-actin	NCR	29.315
