# Supplementary material for: Distribution and efficacy of ingested dsRNA targeting tissue-specific genes in the Argentine ant, Linepithema humile
Source: PLoS One. 2026 Jul 28;21(7):e0323988. doi: 10.1371/journal.pone.0323988 (PMC13411904; doi:10.1371/journal.pone.0323988)
Supplement: S4 Table — ΔCt value indicates the deviation of mean Ct value of test gene (OR gene of interest) from the control gene (β-actin). ΔΔCT value indicates deviation in mean ΔCt value of experimental treatment (OR dsRNA) from control treatment (NCR). Only orco was found to exhibit reduction in gene expression in response to dsRNA ingestion (Mann-Whitney U-Test, p < 0.05). (XLSX) [file pone.0323988.s004.xlsx]

## Sheet: Sheet1
Trial	Accession #	ΔCt OR dsRNA (± SE)	ΔCt NCR dsRNA (± SE)	ΔΔCt	FC
orco (0.9 µg/µL)	XM_067359720.1	-2.67 ± 0.63	-4.88 ± 0.10	2.21	0.216134
LhOR268 (1 µg/µL)	XM_067353557.1	1.46 ± 0.31	1.63 ± 0.37	-0.17	1.12506
LhOR338 (1 µg/µL)	XM_067353365.1	2.57 ± 0.13	2.736 ± 0.16	-0.17	1.12506
LhOR361 (1 µg/µL)	XM_012371482.2	0.99 ± 0.30	0.5 ± 0.07	0.49	0.712025
